# Supplementary material for: Reactive Oxygen and Nitrogen Species in Myocardial Infarction: Mechanistic Insights and Clinical Correlations
Source: Med Sci (Basel). 2025 Aug 24;13(3):152. doi: 10.3390/medsci13030152 (PMC12452750; doi:10.3390/medsci13030152)
Supplement: Supplementary file 1 [file medsci-13-00152-s001.zip]

Archive with 1 entries (1 files):
- medsci-3756808-supplementary.pdf
